# Supplementary material for: Diagnosis of COVID-19 with simultaneous accurate prediction of cardiac abnormalities from chest computed tomographic images
Source: PLoS One. 2023 Dec 14;18(12):e0290494. doi: 10.1371/journal.pone.0290494 (PMC10721010; doi:10.1371/journal.pone.0290494)
Supplement: S2 File — (XLSX) [file pone.0290494.s002.xlsx]

## Sheet: Sheet1
Calculated CT measured parameters [CTR, PA/A], basic demographic information [age, sex], and patients' severity information of COVID-19 and healthy subjects
Sl No	Gender	Age	Severity	RT-PCR result	CTR	PA/A	calcium	CVD
1	F	80	Moderate	COVID 19-Positive	0.566606	1.7649	Not present	CVD positive
2	F	55	Severe	COVID 19-Positive	0.540773	1.84921	Not present	CVD positive		CTR >0.49 is abnormal
3	M	65	Severe	COVID 19-Positive	0.520415	1.92154	Present	CVD positive		PA/A > 1 in abnormal
4	F	55	Severe	COVID 19-Positive	0.662007	1.51056	Not present	CVD positive		Calcium Plaque present or not, If present then abnormal
5	M	50	Moderate	COVID 19-Positive	0.557045	1.79519	Not present	CVD positive
6	M	55	Severe	COVID 19-Positive	0.665098	1.50354	Not present	CVD positive
7	M	67	Severe	COVID 19-Positive	0.517023	1.93415	Present	CVD positive
8	M	50		COVID 19-Positive	0.537828	1.85933	Not present	CVD positive
9	F	68		COVID 19-Positive	0.560103	1.78538	Not present	CVD positive
10	M	56		COVID 19-Positive	0.519999	1.92308	Not present	CVD positive
11	M	40		COVID 19-Positive	0.541036	1.84831	Not present	CVD positive
12	M	30		COVID 19-Positive	0.543527	1.83984	Not present	CVD positive
13	M	90		COVID 19-Positive	0.543524	1.83985	Present	CVD positive
14	M	70	Moderate	COVID 19-Positive	0.632569	1.58086	Not present	CVD positive
15	F	84	Severe	COVID 19-Positive	0.661388	1.51197	Not present	CVD positive
16	M	30	Moderate	COVID 19-Positive	0.531393	1.88185	Not present	CVD positive
17	M	60		COVID 19-Positive	0.537463	1.86059	Not present	CVD positive
18	M	50		COVID 19-Positive	0.666267	1.5009	Not present	CVD positive
19	M	80		COVID 19-Positive	0.49827	2.00694	Not present	CVD positive
20	M	40		COVID 19-Positive	0.496484	2.01416	Not present	CVD positive
21	F	74		COVID 19-Positive	0.569886	1.75474	Not present	CVD positive
22	M	29		COVID 19-Positive	0.538401	1.85735	Not present	CVD positive
23	M	84		COVID 19-Positive	0.509613	1.96227	Not present	CVD positive
24	F	44		COVID 19-Positive	0.490412	2.0391	Present	CVD positive
25	M	66		COVID 19-Positive	0.500554	1.99779	Not present	CVD positive
26	M	35	Severe	COVID 19-Positive	0.616776	1.62133	Present	CVD positive
27	M	37	Moderate	COVID 19-Positive	0.557203	1.79468	Not present	CVD positive
28	F	68	Moderate	COVID 19-Positive	0.518084	1.93019	Present	CVD positive
29	F	44	Severe	COVID 19-Positive	0.503251	1.98708	Present	CVD positive
30	M	74	Severe	COVID 19-Positive	0.553061	1.80812	Not present	CVD positive
31	M	76	Moderate	COVID 19-Positive	0.517209	1.93345	Not present	CVD positive
32	F	50		COVID 19-Positive	0.544036	1.83811	Not present	CVD positive
33	M	63		COVID 19-Positive	0.533498	1.87442	Present	CVD positive
34			Moderate	COVID 19-Positive	0.603359	1.65739	Present	CVD positive
35			Moderate	COVID 19-Positive	0.596601	1.67616	Present	CVD positive
36			Severe	COVID 19-Positive	0.580626	1.72228	Not present	CVD positive
37			Severe	COVID 19-Positive	0.571347	1.75025	Not present	CVD positive
38			Severe	COVID 19-Positive	0.674537	1.4825	Present	CVD positive
39			Severe	COVID 19-Positive	0.554446	1.8036	Not present	CVD positive
40			Severe	COVID 19-Positive	0.519273	1.92577	Present	CVD positive
41			Severe	COVID 19-Positive	0.517128	1.93376	Present	CVD positive
42			Mild	COVID 19-Positive	0.546923	1.82841	Present	CVD positive
43			Moderate	COVID 19-Positive	0.768201	1.30174	Present	CVD positive
44			Moderate	COVID 19-Positive	0.505029	1.98009	Present	CVD positive
45			Moderate	COVID 19-Positive	0.541052	1.84825	Present	CVD positive
46			Severe	COVID 19-Positive	0.57715	1.73265	Not present	CVD positive
47			Moderate	COVID 19-Positive	0.523306	1.91093	Present	CVD positive
48			Mild	COVID 19-Positive	0.560636	1.78369	Not present	CVD positive
49			Severe	COVID 19-Positive	0.510861	1.95748	Present	CVD positive
50			Moderate	COVID 19-Positive	0.691876	1.44535	Not present	CVD positive
51			Moderate	COVID 19-Positive	0.585487	1.70798	Present	CVD positive
52			Severe	COVID 19-Positive	0.536613	1.86354	Present	CVD positive
53			Severe	COVID 19-Positive	0.53963	1.85312	Not present	CVD positive
54			Severe	COVID 19-Positive	0.595579	1.67904	Not present	CVD positive
55			Severe	COVID 19-Positive	0.61325	1.63066	Not present	CVD positive
56			Moderate	COVID 19-Positive	0.511847	1.95371	Not present	CVD positive
57			Severe	COVID 19-Positive	0.538797	1.85599	Not present	CVD positive
58			Severe	COVID 19-Positive	0.578683	1.72806	Present	CVD positive
59			Moderate	COVID 19-Positive	0.679354	1.47199	Not present	CVD positive
60			Moderate	COVID 19-Positive	0.557735	1.79297	Not present	CVD positive
61			Moderate	COVID 19-Positive	0.544675	1.83596	Not present	CVD positive
62			Moderate	COVID 19-Positive	0.645704	1.5487	Not present	CVD positive
63			Moderate	COVID 19-Positive	0.586017	1.70643	Not present	CVD positive
64			Moderate	COVID 19-Positive	0.535242	1.86831	Present	CVD positive
65			Severe	COVID 19-Positive	0.540985	1.84848	Present	CVD positive
66			Moderate	COVID 19-Positive	0.573484	1.74373	Present	CVD positive
67			Severe	COVID 19-Positive	0.694669	1.43953	Not present	CVD positive
68			Severe	COVID 19-Positive	0.573694	1.74309	Present	CVD positive
69			Severe	COVID 19-Positive	0.662309	1.50987	Not present	CVD positive
70			Moderate	COVID 19-Positive	0.579639	1.72521	Not present	CVD positive
71			Moderate	COVID 19-Positive	0.719752	1.38937	Present	CVD positive
72			Moderate	COVID 19-Positive	0.563148	1.77573	Present	CVD positive
73			Severe	COVID 19-Positive	0.590879	1.69239	Not present	CVD positive
74			Moderate	COVID 19-Positive	0.623412	1.60408	Present	CVD positive
75			Moderate	COVID 19-Positive	0.547189	1.82752	Present	CVD positive
76			Severe	COVID 19-Positive	0.632645	1.58067	Not present	CVD positive
77			Severe	COVID 19-Positive	0.747888	1.3371	Present	CVD positive
78			Severe	COVID 19-Positive	0.616695	1.62155	Present	CVD positive
79			Moderate	COVID 19-Positive	0.620027	1.61283	Present	CVD positive
80			Severe	COVID 19-Positive	0.556756	1.79612	Present	CVD positive
81			Moderate	COVID 19-Positive	0.584198	1.71175	Not present	CVD positive
82			Moderate	COVID 19-Positive	0.587679	1.70161	Present	CVD positive
83			Severe	COVID 19-Positive	0.557095	1.79502	Present	CVD positive
84			Moderate	COVID 19-Positive	0.590535	1.69338	Present	CVD positive
85			Moderate	COVID 19-Positive	0.615431	1.62488	Present	CVD positive
86			Moderate	COVID 19-Positive	0.584036	1.71222	Not present	CVD positive
87			Moderate	COVID 19-Positive	0.541998	1.84502	Not present	CVD positive
88			Moderate	COVID 19-Positive	0.619343	1.61461	Present	CVD positive
89			Severe	COVID 19-Positive	0.467725	2.13801	Present	CVD positive
90			Moderate	COVID 19-Positive	0.59349	1.68495	Present	CVD positive
91			Moderate	COVID 19-Positive	0.519916	1.92339	Not present	CVD positive
92			Moderate	COVID 19-Positive	0.552292	1.81064	Present	CVD positive
93			Severe	COVID 19-Positive	0.623803	1.60307	Not present	CVD positive
94			Severe	COVID 19-Positive	0.597634	1.67326	Not present	CVD positive
95			Moderate	COVID 19-Positive	0.56207	1.77914	Present	CVD positive
96			Severe	COVID 19-Positive	0.62878	1.59038	Present	CVD positive
97			Moderate	COVID 19-Positive	0.500015	1.99994	Present	CVD positive
98			Moderate	COVID 19-Positive	0.542858	1.8421	Present	CVD positive
99			Severe	COVID 19-Positive	0.583657	1.71334	Present	CVD positive
100			Severe	COVID 19-Positive	0.583657	1.71334	Present	CVD positive
101			Moderate	COVID 19-Positive	0.541221	1.84767	Not present	CVD positive
102			Moderate	COVID 19-Positive	0.514071	1.94526	Not present	CVD positive
103			Severe	COVID 19-Positive	0.506995	1.97241	Not present	CVD positive
104			Severe	COVID 19-Positive	0.444583	2.2493	Present	CVD positive
105			Severe	COVID 19-Positive	0.499443	2.00223	Not present	CVD positive
106			Severe	COVID 19-Positive	0.569276	1.75662	Present	CVD positive
107			Severe	COVID 19-Positive	0.529427	1.88884	Not present	CVD positive
108			Mild	COVID 19-Positive	0.512695	1.95048	Not present	CVD positive
109			Mild	COVID 19-Positive	0.569757	1.75513	Not present	CVD positive
110			Mild	COVID 19-Positive	0.495882	2.01661	Not present	CVD positive
111			Severe	COVID 19-Positive	0.536571	1.86369	Not present	CVD positive
112			Severe	COVID 19-Positive	0.567071	1.76345	Present	CVD positive
113			Severe	COVID 19-Positive	0.550389	1.8169	Not present	CVD positive
114			Severe	COVID 19-Positive	0.503111	1.98763	Not present	CVD positive
115			Severe	COVID 19-Positive	0.510122	1.96032	Not present	CVD positive
116			Severe	COVID 19-Positive	0.530481	1.88508	Not present	CVD positive
117			Mild	COVID 19-Positive	0.551295	1.81391	Present	CVD positive
118			Severe	COVID 19-Positive	0.575368	1.73802	Present	CVD positive
119			Moderate	COVID 19-Positive	0.551538	1.81311	Present	CVD positive
120			Severe	COVID 19-Positive	0.546526	1.82974	Present	CVD positive
121			Severe	COVID 19-Positive	0.528938	1.89058	Not present	CVD positive
122			Severe	COVID 19-Positive	0.528335	1.89274	Present	CVD positive
123			Severe	COVID 19-Positive	0.570635	1.75243	Present	CVD positive
124			Severe	COVID 19-Positive	0.518556	1.92843	Not present	CVD positive
125			Severe	COVID 19-Positive	0.507618	1.96998	Present	CVD positive
126			Severe	COVID 19-Positive	0.646729	1.54624	Present	CVD positive
127			Severe	COVID 19-Positive	0.6225	1.60643	Present	CVD positive
128				COVID 19-Positive	0.535101	1.8688	Present	CVD positive
129				COVID 19-Positive	0.625754	1.59807	Present	CVD positive
130				COVID 19-Positive	0.62287	1.60547	Present	CVD positive
131				COVID 19-Positive	0.550742	1.81573	Present	CVD positive
132				COVID 19-Positive	0.519778	1.9239	Not present	CVD positive
133				COVID 19-Positive	0.54257	1.84308	Not present	CVD positive
134				COVID 19-Positive	0.504936	1.98045	Present	CVD positive
135				COVID 19-Positive	0.554807	1.80243	Not present	CVD positive
136				COVID 19-Positive	0.612087	1.63375	Present	CVD positive
137				COVID 19-Positive	0.602429	1.65995	Present	CVD positive
138				COVID 19-Positive	0.501868	1.99256	Not present	CVD positive
139				COVID 19-Positive	0.640423	1.56147	Present	CVD positive
140				COVID 19-Positive	0.526767	1.89837	Not present	CVD positive
141				COVID 19-Positive	0.551266	1.81401	Not present	CVD positive
142				COVID 19-Positive	0.517305	1.9331	Present	CVD positive
143				COVID 19-Positive	0.525166	1.90416	Not present	CVD positive
144				COVID 19-Positive	0.53093	1.88349	Not present	CVD positive
145				COVID 19-Positive	0.593103	1.68605	Not present	CVD positive
146				COVID 19-Positive	0.61923	1.61491	Present	CVD positive
147				COVID 19-Positive	0.580814	1.72172	Present	CVD positive
148				COVID 19-Positive	0.54145	1.84689	Not present	CVD positive
149				COVID 19-Positive	0.523943	1.9086	Present	CVD positive
150				COVID 19-Positive	0.505847	1.97688	Not present	CVD positive
151				COVID 19-Positive	0.524369	1.90705	Not present	CVD positive
152				COVID 19-Positive	0.613527	1.62992	Not present	CVD positive
153				COVID 19-Positive	0.50149	1.99406	Not present	CVD positive
154				COVID 19-Positive	0.688994	1.45139	Present	CVD positive
155				COVID 19-Positive	0.65971	1.51582	Not present	CVD positive
156				COVID 19-Positive	0.541366	1.84718	Present	CVD positive
157				COVID 19-Positive	0.561414	1.78122	Present	CVD positive
158				COVID 19-Positive	0.682732	1.4647	Present	CVD positive
159				COVID 19-Positive	0.530805	1.88393	Present	CVD positive
160				COVID 19-Positive	0.505692	1.97749	Present	CVD positive
161				COVID 19-Positive	0.570452	1.75299	Present	CVD positive
162				COVID 19-Positive	0.514033	1.9454	Present	CVD positive
163				Healthy	0.394823	0.800417	Not present	CVD Negative
164				Healthy	0.37282	0.712925	Not present	CVD Negative
165				Healthy	0.415814	0.835495	Not present	CVD Negative
166				Healthy	0.433435	0.850912	Not present	CVD Negative
167				Healthy	0.451004	0.767366	Not present	CVD Negative
168				Healthy	0.418064	0.848898	Not present	CVD Negative
169				Healthy	0.401908	0.855842	Not present	CVD Negative
170				Healthy	0.397409	0.894414	Not present	CVD Negative
171				Healthy	0.407312	0.777996	Not present	CVD Negative
172				Healthy	0.411965	0.729746	Not present	CVD Negative
173				Healthy	0.360814	0.932873	Not present	CVD Negative
174				Healthy	0.390097	0.757203	Not present	CVD Negative
175				Healthy	0.469216	0.818575	Not present	CVD Negative
176				Healthy	0.400521	0.936398	Not present	CVD Negative
177				Healthy	0.372074	0.881615	Not present	CVD Negative
178				Healthy	0.410801	0.896979	Not present	CVD Negative
179				Healthy	0.379848	0.835961	Not present	CVD Negative
180				Healthy	0.439109	0.82844	Not present	CVD Negative
181				Healthy	0.430995	0.868013	Not present	CVD Negative
182				Healthy	0.417173	0.845724	Not present	CVD Negative
183				Healthy	0.37847	0.78822	Not present	CVD Negative
184				Healthy	0.372482	0.653247	Not present	CVD Negative
185				Healthy	0.4078	0.730991	Not present	CVD Negative
186				Healthy	0.372195	1.01543	Not present	CVD Negative
187				Healthy	0.450216	0.868621	Not present	CVD Negative
188				Healthy	0.405987	0.610461	Not present	CVD Negative
189				Healthy	0.425011	0.783805	Not present	CVD Negative
190				Healthy	0.385117	0.74479	Not present	CVD Negative
191				Healthy	0.377394	0.64997	Not present	CVD Negative
192				Healthy	0.429131	0.842434	Not present	CVD Negative
193				Healthy	0.393896	0.770264	Not present	CVD Negative
194				Healthy	0.515017	0.849692	Not present	CVD Negative
195				Healthy	0.460753	0.933742	Not present	CVD Negative
196				Healthy	0.507438	0.750521	Not present	CVD Negative
197				Healthy	0.346201	0.835542	Not present	CVD Negative
198				Healthy	0.484638	0.82364	Not present	CVD Negative
199				Healthy	0.405063	0.956704	Not present	CVD Negative
200				Healthy	0.397627	0.81967	Not present	CVD Negative
201				Healthy	0.49833	0.882638	Not present	CVD Negative
202				Healthy	0.387178	0.948828	Not present	CVD Negative
203				Healthy	0.458982	0.749231	Not present	CVD Negative
204				Healthy	0.448905	0.884668	Not present	CVD Negative
205				Healthy	0.356877	0.889019	Not present	CVD Negative
206				Healthy	0.530277	0.733109	Not present	CVD Negative
207				Healthy	0.453564	0.726201	Not present	CVD Negative
208				Healthy	0.441037	0.777576	Not present	CVD Negative
209				Healthy	0.485066	0.779278	Not present	CVD Negative
210				Healthy	0.392471	0.740082	Not present	CVD Negative
211				Healthy	0.358796	0.771184	Not present	CVD Negative
212				Healthy	0.379113	1.11871	Not present	CVD Negative
213				Healthy	0.390467	0.848761	Not present	CVD Negative
214				Healthy	0.408118	0.816035	Not present	CVD Negative
215				Healthy	0.485691	0.712823	Not present	CVD Negative
216				Healthy	0.477728	0.771531	Not present	CVD Negative
217				Healthy	0.465072	0.824243	Not present	CVD Negative
218				Healthy	0.407973	0.875418	Not present	CVD Negative
219				Healthy	0.427442	0.871705	Not present	CVD Negative
220				Healthy	0.443304	0.69996	Not present	CVD Negative
221				Healthy	0.435038	1.00841	Not present	CVD Negative
222				Healthy	0.434138	0.894466	Not present	CVD Negative
223				Healthy	0.431384	0.86206	Not present	CVD Negative
224				Healthy	0.489545	0.745396	Not present	CVD Negative
225				Healthy	0.385767	0.842777	Not present	CVD Negative
226				Healthy	0.446974	0.670342	Not present	CVD Negative
227				Healthy	0.406821	0.85222	Not present	CVD Negative
228				Healthy	0.453151	0.613516	Not present	CVD Negative
229				Healthy	0.383072	0.662653	Not present	CVD Negative
230				Healthy	0.449195	0.714755	Not present	CVD Negative
231				Healthy	0.423317	0.893982	Not present	CVD Negative
232				Healthy	0.405328	0.821405	Not present	CVD Negative
233				Healthy	0.457143	0.928474	Not present	CVD Negative
234				Healthy	0.470938	0.797605	Not present	CVD Negative
235				Healthy	0.545976	0.887608	Not present	CVD Negative
236				Healthy	0.420513	0.850409	Not present	CVD Negative
237				Healthy	0.414511	0.811714	Not present	CVD Negative
238				Healthy	0.421442	0.617528	Not present	CVD Negative
239				Healthy	0.438738	0.865028	Not present	CVD Negative
240				Healthy	0.493964	0.736157	Not present	CVD Negative
241				Healthy	0.396721	0.840234	Not present	CVD Negative
242				Healthy	0.40464	0.725088	Not present	CVD Negative
243				Healthy	0.386184	0.662062	Not present	CVD Negative
244				Healthy	0.36841	0.854808	Not present	CVD Negative
245				Healthy	0.460197	0.764818	Not present	CVD Negative
246				Healthy	0.420483	0.778527	Not present	CVD Negative
247				Healthy	0.403729	0.716233	Not present	CVD Negative
248				Healthy	0.417914	0.482344	Not present	CVD Negative
249				Healthy	0.446154	0.761696	Not present	CVD Negative
250				Healthy	0.419099	0.731367	Not present	CVD Negative
251				Healthy	0.431568	0.875819	Not present	CVD Negative
252				Healthy	0.447519	0.630286	Not present	CVD Negative
253				Healthy	0.368944	0.64381	Not present	CVD Negative
254				Healthy	0.417213	0.76888	Not present	CVD Negative
255				Healthy	0.43758	0.795352	Not present	CVD Negative
256				Healthy	0.468318	0.821322	Not present	CVD Negative
257				Healthy	0.427206	0.891013	Not present	CVD Negative
258				Healthy	0.402003	0.750187	Not present	CVD Negative
259				Healthy	0.433629	0.778186	Not present	CVD Negative
260				Healthy	0.420326	0.853395	Not present	CVD Negative
261				Healthy	0.367271	0.770418	Not present	CVD Negative
262				Healthy	0.438337	0.80894	Not present	CVD Negative
263				Healthy	0.401195	0.819008	Not present	CVD Negative
264				Healthy	0.471845	0.968831	Not present	CVD Negative
265				Healthy	0.434568	0.770501	Not present	CVD Negative
266				Healthy	0.403745	0.68358	Not present	CVD Negative
267				Healthy	0.458458	0.719824	Not present	CVD Negative
268				Healthy	0.465234	0.74048	Not present	CVD Negative
269				Healthy	0.452936	0.730238	Not present	CVD Negative
270				Healthy	0.400661	0.842844	Not present	CVD Negative
271				Healthy	0.411951	0.856708	Not present	CVD Negative
272				Healthy	0.444437	0.883593	Not present	CVD Negative
273				Healthy	0.455731	0.746968	Not present	CVD Negative
274				Healthy	0.444605	0.792904	Not present	CVD Negative
275				Healthy	0.392744	0.721008	Not present	CVD Negative
276				Healthy	0.399351	0.783079	Not present	CVD Negative
277				Healthy	0.399335	0.811936	Not present	CVD Negative
278				Healthy	0.51649	0.844334	Not present	CVD Negative
279				Healthy	0.423228	0.799451	Not present	CVD Negative
280				Healthy	0.368016	0.797954	Not present	CVD Negative
281				Healthy	0.413571	0.680703	Not present	CVD Negative
282				Healthy	0.351273	0.853435	Not present	CVD Negative
283				Healthy	0.363075	0.78436	Not present	CVD Negative
284				Healthy	0.363848	0.75508	Not present	CVD Negative
285				Healthy	0.390048	0.643825	Not present	CVD Negative
286				Healthy	0.467764	0.798903	Not present	CVD Negative
287				Healthy	0.400985	0.886713	Not present	CVD Negative
288				Healthy	0.445257	0.828998	Not present	CVD Negative
289				Healthy	0.354229	0.606092	Not present	CVD Negative
290				Healthy	0.419033	0.781644	Not present	CVD Negative
291				Healthy	0.377033	0.865016	Not present	CVD Negative
292				Healthy	0.384836	0.750589	Not present	CVD Negative
293				Healthy	0.487233	0.817794	Not present	CVD Negative
294				Healthy	0.442845	0.782573	Not present	CVD Negative
295				Healthy	0.462965	0.759763	Not present	CVD Negative
296				Healthy	0.374667	0.846971	Not present	CVD Negative
297				Healthy	0.396753	0.890479	Not present	CVD Negative
298				Healthy	0.445704	0.82975	Not present	CVD Negative
299				Healthy	0.466088	0.838786	Not present	CVD Negative
300				Healthy	0.43955	0.797927	Not present	CVD Negative
301				Healthy	0.440455	0.797323	Not present	CVD Negative
302				Healthy	0.427734	0.771607	Not present	CVD Negative
303				Healthy	0.461713	0.798834	Not present	CVD Negative
304				Healthy	0.38736	0.776007	Not present	CVD Negative
305				Healthy	0.379335	0.878943	Not present	CVD Negative
306				Healthy	0.427968	0.712587	Not present	CVD Negative
307				Healthy	0.42308	0.847736	Not present	CVD Negative
308				Healthy	0.472708	0.817646	Not present	CVD Negative
309				Healthy	0.405001	0.820794	Not present	CVD Negative
310				Healthy	0.410491	0.840508	Not present	CVD Negative
311				Healthy	0.439602	0.854835	Not present	CVD Negative
312				Healthy	0.368093	0.825286	Not present	CVD Negative
313				Healthy	0.45954	0.834225	Not present	CVD Negative
314				Healthy	0.356051	0.712298	Not present	CVD Negative
315				Healthy	0.412796	0.835312	Not present	CVD Negative
316				Healthy	0.370463	0.73961	Not present	CVD Negative
317				Healthy	0.405838	0.88774	Not present	CVD Negative
318				Healthy	0.372641	0.896405	Not present	CVD Negative
319				Healthy	0.327153	0.830257	Not present	CVD Negative
320				Healthy	0.418861	0.876199	Not present	CVD Negative
321				Healthy	0.383928	0.756176	Not present	CVD Negative
322				Healthy	0.513263	0.692818	Not present	CVD Negative
323				Healthy	0.421546	0.779817	Not present	CVD Negative
324				Healthy	0.430373	0.63931	Not present	CVD Negative
325				Healthy	0.39772	0.783294	Not present	CVD Negative
326				Healthy	0.391709	0.795405	Not present	CVD Negative
327				Healthy	0.413395	0.865074	Not present	CVD Negative
328				Healthy	0.465994	0.804482	Not present	CVD Negative
329				Healthy	0.470888	0.688546	Not present	CVD Negative
