# Supplementary material for: Diagnosis of COVID-19 with simultaneous accurate prediction of cardiac abnormalities from chest computed tomographic images
Source: PLoS One. 2023 Dec 14;18(12):e0290494. doi: 10.1371/journal.pone.0290494 (PMC10721010; doi:10.1371/journal.pone.0290494)
Supplement: S3 File — (XLSX) [file pone.0290494.s003.xlsx]

## Sheet: Sheet1
Data Distribution of SARS-CoV, MERS-CoV and Pneumonia along with SARS-CoV-2 and healthy subjects
Sl No	Gender	Age	Severity	Group	Type of pneumonia
1				Other Pneumonia	SERS-CoV_ 2003
2				Other Pneumonia	MERS-CoV
3				Other Pneumonia	MERS-CoV
4				Other Pneumonia	MERS-CoV
5				Other Pneumonia	MERS-CoV
6				Other Pneumonia	MERS-CoV
7				Other Pneumonia	MERS-CoV
8				Other Pneumonia	MERS-CoV
9				Other Pneumonia	MERS-CoV
10				Other Pneumonia	MERS-CoV
11				Other Pneumonia	Aspiration Pneumonia
12				Other Pneumonia	Pneumocystis Pneumonia
13				Other Pneumonia	Pneumonia
14				Other Pneumonia	Pneumonia
15				Other Pneumonia	Idiopathic pulmonary fibrosis
16				Other Pneumonia	Sarcoidosis
17	Male	Elder		Other Pneumonia	Idiopathic pulmonary fibrosis
18				Other Pneumonia	Pulmonary hemorrhage
19				Other Pneumonia	Pneumocystis jirovecii pneumonia
20				Other Pneumonia	Hepatopulmonary syndrome
21	Male	Young Adult		Other Pneumonia	cystic fibrosis
22	Male	Young Adult		Other Pneumonia	cystic fibrosis
23	Male	Elder		Other Pneumonia	COPD and bronchiectasis
24	Male	40		Other Pneumonia	Cystic bronchiectasis
25				Other Pneumonia	Cystic bronchiectasis
26	Female	80		Other Pneumonia	Cystic bronchiectasis
27	Male	70		Other Pneumonia	Cystic bronchiectasis
28	Female	8		Other Pneumonia	Cystic bronchiectasis
29	male	42		Other Pneumonia	Cystic bronchiectasis
30	Female	50		Other Pneumonia	Cystic bronchiectasis
31	male	70		Other Pneumonia	Cystic bronchiectasis
32	male	6		Other Pneumonia	Cystic bronchiectasis
33	Female	60		Other Pneumonia	Influenza A pneumonia
34	Female	50		Other Pneumonia	Influenza A (H1N1) pneumonia
35	male	55		Other Pneumonia	H1N1 pneumonia
36				Other Pneumonia	Mycetoma
37				Other Pneumonia	Adinovirus
38	Male	65		Other Pneumonia	Cytomegalovirus pneumonia
39	Female	26		Other Pneumonia	Primary tuberculosis
40	Female	21		Other Pneumonia	tuberculosis
41	Male	55		Other Pneumonia	tuberculosis
42	Male	48		Other Pneumonia	tuberculosis
43	Male	70		Other Pneumonia	Miliary tuberculosis
44	Male	47		Other Pneumonia	Miliary tuberculosis
45	Male	42		Other Pneumonia	tuberculosis
46	Male	51		Other Pneumonia	tuberculosis
47	Male	36		Other Pneumonia	tuberculosis
48	Male	53		Other Pneumonia	tuberculosis
49	Male	35		Other Pneumonia	tuberculosis
50	Male	25		Other Pneumonia	tuberculosis
51	Female	70		Other Pneumonia	Miliary tuberculosis
52	Male	60		Other Pneumonia	pulmonary tuberculosis
53				Other Pneumonia	tubeculosis
54	Male	15		Other Pneumonia	tubeculosis
55	Female	60		Other Pneumonia	tubeculosis
56	Male	35		Other Pneumonia	tubeculosis
57	Male	55		Other Pneumonia	tubeculosis
58	Male	52		Other Pneumonia	tubeculosis
59	Male	40		Other Pneumonia	tubeculosis
60	Male			Other Pneumonia	tubeculosis
61	Male	Adult		Other Pneumonia	tubeculosis
62	Male	65		Other Pneumonia	tubeculosis
63	Male	35		Other Pneumonia	tubeculosis
64	Male	45		Other Pneumonia	tubeculosis
65	Male	38		Other Pneumonia	tubeculosis
66	Male	13		Other Pneumonia	tubeculosis
67	Male	75		Other Pneumonia	tubeculosis
68	Female	25		Other Pneumonia	tubeculosis
69	Male	65		Other Pneumonia	Pulmonary fibrosis
70	Male	75		Other Pneumonia	tubeculosis
71	Male	Adult		Other Pneumonia	tubeculosis
72	Male	47		Other Pneumonia	tubeculosis
73				Other Pneumonia	Pneumonia
74	Female	71		Other Pneumonia	Pneumonia
75				Other Pneumonia	Pneumonia
76				Other Pneumonia	Pulmonary hypertension
77				Other Pneumonia	Pulmonary hypertension
78				Other Pneumonia	Pulmonary hypertension
79				Other Pneumonia	Pneumonia
80				Other Pneumonia	Pneumonia
81				Other Pneumonia	Pneumonia
82				Other Pneumonia	Pneumonia
83				Other Pneumonia	Pneumonia
84				Other Pneumonia	Pneumonia
85				Other Pneumonia	bronchitis
86				Other Pneumonia	bronchitis
1	F	80	Moderate	COVID 19-Positive
2	F	55	Severe	COVID 19-Positive
3	M	65	Severe	COVID 19-Positive
4	F	55	Severe	COVID 19-Positive
5	M	50	Moderate	COVID 19-Positive
6	M	55	Severe	COVID 19-Positive
7	M	67	Severe	COVID 19-Positive
8	M	50		COVID 19-Positive
9	F	68		COVID 19-Positive
10	M	56		COVID 19-Positive
11	M	40		COVID 19-Positive
12	M	30		COVID 19-Positive
13	M	90		COVID 19-Positive
14	M	70	Moderate	COVID 19-Positive
15	F	84	Severe	COVID 19-Positive
16	M	30	Moderate	COVID 19-Positive
17	M	60		COVID 19-Positive
18	M	50		COVID 19-Positive
19	M	80		COVID 19-Positive
20	M	40		COVID 19-Positive
21	F	74		COVID 19-Positive
22	M	29		COVID 19-Positive
23	M	84		COVID 19-Positive
24	F	44		COVID 19-Positive
25	M	66		COVID 19-Positive
26	M	35	Severe	COVID 19-Positive
27	M	37	Moderate	COVID 19-Positive
28	F	68	Moderate	COVID 19-Positive
29	F	44	Severe	COVID 19-Positive
30	M	74	Severe	COVID 19-Positive
31	M	76	Moderate	COVID 19-Positive
32	F	50		COVID 19-Positive
33	M	63		COVID 19-Positive
34			Moderate	COVID 19-Positive
35			Moderate	COVID 19-Positive
36			Severe	COVID 19-Positive
37			Severe	COVID 19-Positive
38			Severe	COVID 19-Positive
39			Severe	COVID 19-Positive
40			Severe	COVID 19-Positive
41			Severe	COVID 19-Positive
42			Mild	COVID 19-Positive
43			Moderate	COVID 19-Positive
44			Moderate	COVID 19-Positive
45			Moderate	COVID 19-Positive
46			Severe	COVID 19-Positive
47			Moderate	COVID 19-Positive
48			Mild	COVID 19-Positive
49			Severe	COVID 19-Positive
50			Moderate	COVID 19-Positive
51			Moderate	COVID 19-Positive
52			Severe	COVID 19-Positive
53			Severe	COVID 19-Positive
54			Severe	COVID 19-Positive
55			Severe	COVID 19-Positive
56			Moderate	COVID 19-Positive
57			Severe	COVID 19-Positive
58			Severe	COVID 19-Positive
59			Moderate	COVID 19-Positive
60			Moderate	COVID 19-Positive
61			Moderate	COVID 19-Positive
62			Moderate	COVID 19-Positive
63			Moderate	COVID 19-Positive
64			Moderate	COVID 19-Positive
65			Severe	COVID 19-Positive
66			Moderate	COVID 19-Positive
67			Severe	COVID 19-Positive
68			Severe	COVID 19-Positive
69			Severe	COVID 19-Positive
70			Moderate	COVID 19-Positive
71			Moderate	COVID 19-Positive
72			Moderate	COVID 19-Positive
73			Severe	COVID 19-Positive
74			Moderate	COVID 19-Positive
75			Moderate	COVID 19-Positive
76			Severe	COVID 19-Positive
77			Severe	COVID 19-Positive
78			Severe	COVID 19-Positive
79			Moderate	COVID 19-Positive
80			Severe	COVID 19-Positive
81			Moderate	COVID 19-Positive
82			Moderate	COVID 19-Positive
83			Severe	COVID 19-Positive
84			Moderate	COVID 19-Positive
85			Moderate	COVID 19-Positive
86			Moderate	COVID 19-Positive
87			Moderate	COVID 19-Positive
88			Moderate	COVID 19-Positive
89			Severe	COVID 19-Positive
90			Moderate	COVID 19-Positive
91			Moderate	COVID 19-Positive
92			Moderate	COVID 19-Positive
93			Severe	COVID 19-Positive
94			Severe	COVID 19-Positive
95			Moderate	COVID 19-Positive
96			Severe	COVID 19-Positive
97			Moderate	COVID 19-Positive
98			Moderate	COVID 19-Positive
99			Severe	COVID 19-Positive
100			Severe	COVID 19-Positive
101			Moderate	COVID 19-Positive
102			Moderate	COVID 19-Positive
103			Severe	COVID 19-Positive
104			Severe	COVID 19-Positive
105			Severe	COVID 19-Positive
106			Severe	COVID 19-Positive
107			Severe	COVID 19-Positive
108			Mild	COVID 19-Positive
109			Mild	COVID 19-Positive
110			Mild	COVID 19-Positive
111			Severe	COVID 19-Positive
112			Severe	COVID 19-Positive
113			Severe	COVID 19-Positive
114			Severe	COVID 19-Positive
115			Severe	COVID 19-Positive
116			Severe	COVID 19-Positive
117			Mild	COVID 19-Positive
118			Severe	COVID 19-Positive
119			Moderate	COVID 19-Positive
120			Severe	COVID 19-Positive
121			Severe	COVID 19-Positive
122			Severe	COVID 19-Positive
123			Severe	COVID 19-Positive
124			Severe	COVID 19-Positive
125			Severe	COVID 19-Positive
126			Severe	COVID 19-Positive
127			Severe	COVID 19-Positive
128				COVID 19-Positive
129				COVID 19-Positive
130				COVID 19-Positive
131				COVID 19-Positive
132				COVID 19-Positive
133				COVID 19-Positive
134				COVID 19-Positive
135				COVID 19-Positive
136				COVID 19-Positive
137				COVID 19-Positive
138				COVID 19-Positive
139				COVID 19-Positive
140				COVID 19-Positive
141				COVID 19-Positive
142				COVID 19-Positive
143				COVID 19-Positive
144				COVID 19-Positive
145				COVID 19-Positive
146				COVID 19-Positive
147				COVID 19-Positive
148				COVID 19-Positive
149				COVID 19-Positive
150				COVID 19-Positive
151				COVID 19-Positive
152				COVID 19-Positive
153				COVID 19-Positive
154				COVID 19-Positive
155				COVID 19-Positive
156				COVID 19-Positive
157				COVID 19-Positive
158				COVID 19-Positive
159				COVID 19-Positive
160				COVID 19-Positive
161				COVID 19-Positive
162				COVID 19-Positive
163				Healthy
164				Healthy
165				Healthy
166				Healthy
167				Healthy
168				Healthy
169				Healthy
170				Healthy
171				Healthy
172				Healthy
173				Healthy
174				Healthy
175				Healthy
176				Healthy
177				Healthy
178				Healthy
179				Healthy
180				Healthy
181				Healthy
182				Healthy
183				Healthy
184				Healthy
185				Healthy
186				Healthy
187				Healthy
188				Healthy
189				Healthy
190				Healthy
191				Healthy
192				Healthy
193				Healthy
194				Healthy
195				Healthy
196				Healthy
197				Healthy
198				Healthy
199				Healthy
200				Healthy
201				Healthy
202				Healthy
203				Healthy
204				Healthy
205				Healthy
206				Healthy
207				Healthy
208				Healthy
209				Healthy
210				Healthy
211				Healthy
212				Healthy
213				Healthy
214				Healthy
215				Healthy
216				Healthy
217				Healthy
218				Healthy
219				Healthy
220				Healthy
221				Healthy
222				Healthy
223				Healthy
224				Healthy
225				Healthy
226				Healthy
227				Healthy
228				Healthy
229				Healthy
230				Healthy
231				Healthy
232				Healthy
233				Healthy
234				Healthy
235				Healthy
236				Healthy
237				Healthy
238				Healthy
239				Healthy
240				Healthy
241				Healthy
242				Healthy
243				Healthy
244				Healthy
245				Healthy
246				Healthy
247				Healthy
248				Healthy
249				Healthy
250				Healthy
251				Healthy
252				Healthy
253				Healthy
254				Healthy
255				Healthy
256				Healthy
257				Healthy
258				Healthy
259				Healthy
260				Healthy
261				Healthy
262				Healthy
263				Healthy
264				Healthy
265				Healthy
266				Healthy
267				Healthy
268				Healthy
269				Healthy
270				Healthy
271				Healthy
272				Healthy
273				Healthy
274				Healthy
275				Healthy
276				Healthy
277				Healthy
278				Healthy
279				Healthy
280				Healthy
281				Healthy
282				Healthy
283				Healthy
284				Healthy
285				Healthy
286				Healthy
287				Healthy
288				Healthy
289				Healthy
290				Healthy
291				Healthy
292				Healthy
293				Healthy
294				Healthy
295				Healthy
296				Healthy
297				Healthy
298				Healthy
299				Healthy
300				Healthy
301				Healthy
302				Healthy
303				Healthy
304				Healthy
305				Healthy
306				Healthy
307				Healthy
308				Healthy
309				Healthy
310				Healthy
311				Healthy
312				Healthy
313				Healthy
314				Healthy
315				Healthy
316				Healthy
317				Healthy
318				Healthy
319				Healthy
320				Healthy
321				Healthy
322				Healthy
323				Healthy
324				Healthy
325				Healthy
326				Healthy
327				Healthy
328				Healthy
329				Healthy
